# Supplementary material for: How Early Should I Refer My Patient? The Benefits of a Quick Ophthalmic Referral in Spinocerebellar Ataxias, a Case Series and Literature Review
Source: Brain Sci. 2026 Jul 17;16(7):756. doi: 10.3390/brainsci16070756 (PMC13406866; doi:10.3390/brainsci16070756)
Supplement: Supplementary file 1 [file brainsci-16-00756-s001.zip › Supplementary Materials S1.xlsx]

## Sheet: Hoja1
Type of SCA (Phenotype MIM Number)	Gen (Locus)	Protein	Inheritance Pattern	Type of Variant	Characteristic Neurological Findings	Common Ophthalmic Findings	References
Autosomal Dominant
SCA 1 #164400	ATXN1 (6p22.3)	Ataxin-1	Autosomal Dominant	CAG repeat expansion	Late onset ataxia with olivopontocerebellar atrophy, Hyperreflexia and spasticity	Optic atrophy, mild macular degeneration, ophthalmoplegia	[34]
SCA 2 #183090	ATXN2(12q24.2)	Ataxin-2	Autosomal Dominant	CAG repeat expansion	Late onset of mayor dopaminergic compromise, parkinsonism, postural and action tremor, Oromandibular dystonia, dementia	Slow saccades, optic atrophy, macular and retinal degeneration in rare cases.	[34]
SCA 3 #109150	ATXN3 (14q32.12)	Ataxin-3	Autosomal Dominant	CAG repeat expansion	Oligopontocerebellar and spinocerebellar degeneration	Ophthalmoplegia, decreased of vestíbulo ocular reflex and optic atrophy	[34]
SCA4 # 600223	ZFHX3 16q22.2-q22.3	Zinc finger homeobox protein 3	Autosomal Dominant	GGC repeat expansion	Cerebellar ataxia, progressive,gait ataxia,dysarthria,cerebellar atrophy,sensory or sensorimotor axonal peripheral neuropathy distal sensory impairment	Ophthalmoplegia,saccadic intrusions, saccadic pursuit and gaze-evoked nystagmus.	[35]
SCA5 #600224	SPTBN2 (11q13)	Beta-III spectrin	Autosomal Dominant	Sequence Variants	Gait, stance, and limb ataxia, dysarthria, intention tremor, resting tremor,dysmetria, dysdiadochokinesis, hyperreflexia, and ankle clonus	Downbeat nystagmus, impaired smooth pursuit and gaze-evoked nystagmus	[36]
SCA 6 #183086	CACNA1A (19p13)	Voltage dependent calcium channel 1-A	Autosomal Dominant	CAG repeat expansion	Only affects the cerebellum without extracerebellar or brainsteam symptoms	Impaired pursuit and vestíbulo ocular reflex, gaze evoked nystagmus	[34]
SCA 7 #164500	ATXN7(3p14.1)	Ataxin-7	Autosomal dominant	CAG repeat expansion	Progresive cerebellar ataxia with caracteristic macular afectations	Severe macular and cone-rod distrophy with retinal degeneration, ophthalmoplegia and optic atrophy	[37]
SCA 8 #608768	ATXN8OS (13q21.33)	ATXN8 opposite strand lncRNA	Autosomal dominant	CTG repeat expansion	Gait ataxia, dysarthria,limb ataxia, hyperreflexia	Horizontal nystagmus	[38,39]
SCA 10 #603516	ATXN10 (22q13.31)	Ataxin-10	Autosomal dominant	ATTCT repeat expansion	Gait ataxia, dysarthria, dysmetria, dysdiadochokinesis, nystagmus, and cerebellar atrophy	Nystagmus	[40]
SCA11 #604432	TTBK2(15q15.2)	Tau tubulin kinase-2	Autosomal dominant	Sequence variants	Slowly progressive cerebellar ataxia with dysarthria and hyperreflexia	Nystagmus and slow saccades	[41]
SCA12 #604326	PPP2R2B (5q32)	Regulatory subunit brain-specific phosphatase PP2A	Autosomal dominant	CAG repeat expansion	Progressive cerebellar ataxia, upper extremity action tremor, head tremor, dysarthria, dysmetria, dysdiadochokinesis, hyperreflexia, parkinsonism, axial dystonia, dementia, cortical atrophy, cerebellar atrophy.	Nystagmus, abnormal saccades, ophthalmoplegia, saccadic intrusions.	[42]
SCA13 #605259	KCNC3 (19q13.33)	Potassium channel type A	Autosomal dominant	Sequence variants	Gait ataxia, limb ataxia/dysmetria, titubation, hypotonia, dysarthria and dementia	Nystagmus	[43]
SCA 14 #605361	PRKCG (19q13.4)	Protein kinase C gamma	Autosomal dominant	Sequence variants	Progresive cerebelar ataxia and gait disorders, hyperreflexia, dysarthria	Slowed saccades, abnormal saccadic pursuit, nystagmus	[44]
SCA 15/16 #606658	ITPR1 (3p26.1)	Inositol 1,4,5-triphosphate receptor 1	Autosomal dominant	Sequence variants	Limb and truncal ataxia, dysarthria, hyperreflexia, postural and action tremor	Saccadic eye movement and horizontal gaze-evoked nystagmus	[45]
SCA 17 #607136	TBP (6q27)	TATA-Box binding Protein	Autosomal dominant	CAG/CAA repeat expansion	Ataxia and dementia	Gaze evoked nystagmus with increased vestíbulo ocular réflex and saccadic hypometria	[22]
SCA 18 #607458	SCA18 (7q22-q32)	Spinocerebellar Ataxia 18 , Sensory With Neurogenic Muscular Atrophy	Autosomal dominant	Secuence variants	Gait ataxia, dysmetria, hyporeflexia and muscle atrophy	Nystagmus, Oculomotor apraxia, saccadic pursuit	[46]
SCA 19/22 #607346	KCND3 (1p13.2)	Potassium voltage-gated channel, SHAL-related subfamily, member 3	Autosomal dominant	Sequence variants	Cerebellar ataxia,hyporeflexia,dystonia.dysarthria ,bradykinesia, parkinsonism, dementia	Gaze evoked horizontal nystagmus and abnormal saccadic pursuits	[13]
SCA 20 #608687	Contiguous gene duplication 11q12 - 11q12.3	/	Autosomal dominant	260-kb duplication	Slowly Progressive cerebellar ataxia, dysarthria and spasmodic coughing	Hypermetric saccades, nystagmus	[47]
SCA 21 #607454	TMEM240 (1p36.33)	Transmembrane Protein 240	Autosomal dominant	Sequence variants	Cerebellar ataxia, limb ataxia and akinesia, dysarthria, dysgraphia, hyporeflexia, postural tremor, rigidity, resting tremor, cognitive impairment, and cerebellar atrophy	Intermittent microsaccadic pursuits and square wave jerks without ophthalmoplegia, nystagmus and slow ocular saccades	[48]
SCA23 #610245	PDYN (20p13)	Prodynorphin	Autosomal dominant	Sequence variants	Late onset, gait ataxia, limb ataxia, dysarthria, hyperreflexia, cerebellar atrophy.	Slowed saccades, ocular dysmetria, nystagmus, ophthalmoplegia, optic atrophy, pigmentary retinal degeneration.	[49]
SCA 25 #608703	PNPT1 (2p16.1)	Polyribonucleotide Nucleotidyltransferase 1	Autosomal dominant	Sequence variants	Gait ataxia,cerebellar ataxia,upper limb involvement, dysarthria.Sensory neuropathy,axonal sensory neuropathy,vibration sense abolished,areflexia in lower limbs,decreased touch sensation,decreased pain sensatio	Nystagmus,slow saccades,decreased visual acuity and strabismus	[50]
SCA 26 #609306	EEF2 (19p13.3 )	Eukaryotic Translation Elongation Factor 2	Autosomal dominant	Sequence variants	Slowly progressive gait ataxia, upper limb ataxia, and dysarthria	Irregular visual pursuit movements	[51]
SCA 27 A/B LATE ONSET #193003	FGF14 (13q33.1)	Fibroblast Growth Factor 14	Autosomal dominant	Sequence variants	Early-onset tremor, gait ataxia, limb ataxia, dysarthria	Gaze-evoked nystagmus, Dysmetric saccadic eye movements and Disrupted ocular pursuit movements	[52]
SCA 28 #610246	AFG3L2 (18p11.21)	AFG3 Like Matrix AAA Peptidase Subunit 2	Autosomal dominant	Sequence variants	Slowly progressive gait and limb ataxia, dysarthria, hyperreflexia at lower limbs	Nystagmus, ophthalmoparesis, ptosis and slow sacadicc movements	[53]
SCA 29 #117360	ITPR1 (3p26.1)	Inositol 1,4,5-Trisphosphate Receptor Type 1	Autosomal dominant	Sequence variants	Characterized by onset in infancy with slowly progressive or nonprogressive gait and limb ataxia associated with cerebellar atrophy, dysarthria and tremor	Saccadic eye movements and gaze-evoked nystagmus	[54]
SCA 30 #613371	ODZ3(candidate gen) 4q34.3-q35.1	/	Autosomal dominant	Sequence variants	Slowly evolving gait and appendicular ataxia with mild to moderate dysarthria	Hypermetric Saccades, gaze-evoked nystagmus	[55]
SCA 31 #117210	BEAN1 (16q21)	Brain Expressed Associated With NEDD4 1	Autosomal dominant	Sequence variants	Progressive cerebellar ataxia mainly affecting Purkinje cells, gait ataxia and dysarthria	Gaze-evoked nystagmus	[56]
SCA 34 #133190	ELOVL4 (6q14.1)	ELOVL Fatty Acid Elongase 4	Autosomal dominant	Sequence variants	Slowly progressive cerebellar ataxia and dysarthria	Gaze-evoked nystagmus and ophthalmoplegia	[15,16]
SCA 35 #613908	TGM6 (20p13)	Transglutaminase 6	Autosomal dominant	Sequence variants	Slowly progressive cerebellar ataxia with tremor, dysarthria and hyperreflexia	Nystagmus, ophthalmoplegia and saccadic eye movements	[57]
SCA 36 #614153	NOP56 (20p13)	NOP56 Ribonucleoprotein	Autosomal dominant	Expansion of an intronic GGCCTG hexanucleotide	Late onset of gait ataxia, tongue fasciculations, with variable upper motor neuron signs, some cases may develop hearing loss	Slow saccades, slow pursuit, and fixation instability	[11,12]
SCA 37 #615386	DAB1 (1p32.2-p32.1)	DAB Adaptor Protein 1	Autosomal dominant	ATTTC inserts in ATTTT regions	Adult onset, dysarthria, slowly progressive gait and limb ataxia, severe dysmetria in the lower extremities, dysphagia	Dysmetric vertical saccades, irregular and slow vertical smooth pursuit, slow vertical optokinetic nystagmus, and oscillopsia	[58]
SCA 38 #615957	ELOVL5 (6p12.1)	ELOVL Fatty Acid Elongase 5	Autosomal dominant	Sequence variants	Adult-onset of slowly progressive gait ataxia	Nystagmus and slow saccades	[59]
SCA 40 #616053	CCDC88 (14q32.11-q32.12)	Coiled-Coil Domain Containing 88C	Autosomal dominant	Sequence variants	Gait ataxia, wide-based gait, intention tremor, scanning speech, dysdiadochokinesis, and hyperreflexia	Ocular dysmetria, impaired vertical gaze	[60]
SCA 41 #616410	TRPC3 (4q27)	Transient Receptor Potential Cation Channel Subfamily C Member 3	Autosomal dominant	Sequence variants	Progressive imbalance and gait ataxia	None	[61]
SCA 42 #616795	CACNA1G (17q21.33)	Calcium Voltage-Gated Channel Subunit Alpha1 G	Autosomal dominant	Sequence variants	Slowly progressive cerebellar ataxia and dysarthria	Nystagmus and saccadic pursuits	[62]
SCA 43 #617018	MME (3q25.2)	Membrane Metalloendopeptidase	Autosomal dominant	Sequence variants	Adult-onset gait and limb ataxia and often associated with peripheral neuropathy	Nystagmus	[63]
SCA 44 #617691	GRM1 (6q24.3)	Glutamate Metabotropic Receptor 1	Autosomal dominant	Sequence variants	Slowly progressive cerebellar ataxia, dysarthria, dysphagia, dysmetria, and dysdiadochokinesis	Hypermetric saccades	[64]
SCA 45 #617769	FAT2 (5q33.1)	FAT Atypical Cadherin 2	Autosomal dominant	Sequence variants	Slowly progressive gait, limb ataxia and dysarthria	Downbeat nystagmus	[65]
SCA 46 #617770	PLD3 (19q13.2)	Phospholipase D Family Member 3	Autosomal dominant	Sequence variants	Sensory neuropathy and cerebellar ataxia	Nystagmus, jerky pursuit, square-wave jerks, slow saccades, and saccadic dysmetria	[66]
SCA 47 #617931	PUM1 (1p35.2)	Pumilio RNA Binding Family Member 1	Autosomal dominant	Sequence variants	Slowly progressive gait ataxia, dysarthria, and dysmetria	Diplopia	[67]
SCA 48 #618093	STUB1 (16p13.3)	STIP1 Homology And U-Box Containing Protein 1	Autosomal dominant	Sequence variants	Slowly progressive gait ataxia, dysarthria, parkinsonism, tremor, chorea, dystonia, and dysmetria	Nystagmus and ocular dysmetria	[68]
SCA 49 #619806	SAMD9L (7q21.2)	Sterile Alpha Motif Domain Containing 9 Like	Autosomal dominant	Sequence variants	Slowly progressive gait ataxia dysarthria, dysmetria and hyperreflexia	Gaze-evoked nystagmus and diplopia	[69]
SCA 50 #620158	NPTX1 (17q25.3)	Neuronal Pentraxin 1	Autosomal dominant	Sequence variants	Slowly progressive gait ataxia, tremor, myoclonus, chorea, dystonia, and migraine	Horizontal nystagmus, oculomotor apraxia, diplopia, and abnormal saccadic movements	[70]
SCA 51 #620947	THAP11 (16q22.1)	THAP Domain Containing 11	Autosomal dominant	CAG repeats expansion	Slowly progressive gait ataxia and dysarthria	Nystagmus	[71]
Autosomal Recessive
SCAR 2 #213200	PMPCA (9q34.3)	Peptidase, Mitochondrial Processing Subunit Alpha	Autosomal Recessive	Secuence variants	Gait ataxia, Delayed psychomotor development, delayed speech acquisition, intelectual disability, dysmetria and disarthria	Gaze-evoked nystagmus, oculomotor apraxia	[72]
SCAR 3 #271250	SCABD/SCAR3 6p23-p21	Spinocerebellar Ataxia, Autosomal Recessive 3	Autosomal Recessive	Secuence variants	Early onset ataxia with tremor, muscular weakness, gait ataxia, deafness, conjuctival telangiectasia	Optic degeneration and blindness	[73]
SCAR 4 #607317	VPS13D (1p36.22-p36.21)	Vacuolar Protein Sorting 13 Homolog D	Autosomal Recessive	Secuence variants	Ataxic gait with spasticity and hyperreflexia of the lower limbs	Oculomotor dysfunction with saccadic pursuit or saccadic oscillations, hypermetric saccades, and nystagmus	[74]
SCAR 6 #608029	CLA3 (20q11-q13)	Cerebellar Ataxia 3	Autosomal Recessive	/	Nonprogressive cerebelar ataxia with early onset, delayed walking, hypotonia, slow speech development	Ophthalmoplegia, optic atrophy	[75]
SCAR 7 #609270	TPP1 (11p15.4)	Tripeptidyl Peptidase 1 (TPP1)	Autosomal Recessive	Secuence variants	Progressive gait difficulties, cerebellar atrophy and dysarthria in the first or second decade of life	Nystagmus, saccadic pursuits and oculomotor apraxia	[76]
SCAR 8 #610743	SYNE1 (6q25.2)	Spectrin Repeat Containing Nuclear Envelope Protein 1 (SYNE1)	Autosomal Recessive	Secuence variants	Gait ataxia, dysarthria, spasticity	Nystagmus, ocular movements abnormalities	[77]
SCAR 9 # 612016	ADCK3 / COQ8A (1q42.13)	Coenzyme Q8A	Autosomal Recessive	Secuence variants	Early onset of cerebellar ataxia and exercise intolerance, seizures and mild mental impairment	Optic Atrophy (rare cases)	[78]
SCAR 10 # 613728	ANO10 (3p22.1-p21.33)	Anoctamin 10 (ANO10)	Autosomal Recessive	Secuence variants	Impaired coordination of limbs, gait ataxia, dysarthria, hyperreflexia	Gaze-evoked nystagmus and hypermetric saccades	[79]
SCAR 11 #614229	SYT14 (1q32.2)	Synaptotagmin 14	Autosomal Recessive	Secuence variants	Spinocerebellar ataxia associated with psychomotor retardation	Disturbance of smooth eye movements and nystagmus	[80]
SCAR 12 #614322	WWOX (16q23.1-q23.2)	WW Domain Containing Oxidoreductase	Autosomal Recessive	Secuence variants	Generalized seizures in infancy, delayed psychomotor development with mental retardation, and cerebellar ataxia	None	[81]
SCAR 13 #614831	GRM1 (6q24)	Glutamate Metabotropic Receptor 1	Autosomal Recessive	Secuence variants	Moderate to severe gait and stance ataxia, with variable mild dysarthria, dysmetria, tremor, and dysdiadochokinesia	Horizontal nystagmus, hypometric saccades, abduction deficits, esotropia, and ptosis	[82]
SCAR 14 #615386	SPTBN2 (11q13.2)	Spectrin Beta, Non-Erythrocytic 2	Autosomal Recessive	Secuence variants	Delayed psychomotor development, severe early onset gait ataxia, impaired intelectual development	Abnormal eye movements with convergent squint, hypometric saccades, jerky pursuit movements, and nystagmus	[83]
SCAR 15 #615705	RUBCN (3q29)	Rubicon Autophagy Regulator	Autosomal Recessive	Secuence variants	Early-onset ataxia, cognitive impairment, dysarthria, and developmental delay, seizures and abnormal reflexes	Nystagmus and abdnormal eye movements	[84]
SCAR 16 #615768	STUB1 (16p13.3)	STIP1 Homology And U-Box Containing Protein 1	Autosomal Recessive	Secuence variants	Truncal and limb ataxia, gait instability, cerebellar atrophy ,dysarthria, hyperreflexia of the lower limbs, and mild peripheral sensory neuropathy	Nystagmus	[85]
SCAR 17 #616127	CWF19L1 (10q24.3)	CWF19 Like Cell Cycle Control Factor 1	Autosomal Recessive	Secuence variants	Gait ataxia and cerebellar signs in early childhood	Oculomotor apraxia	[86]
SCAR 18 #616204	GRID2 (4q22.1-q22.2)	Glutamate Ionotropic Receptor Delta Type Subunit 2	Autosomal Recessive	Secuence variants	Delayed psychomotor development, severely impaired gait, cerebellar ataxia, and intellectual disability	Oculomotor apraxia, pale optic disc, nystagmus	[87]
SCAR 19 #616291	SLC9A1 (1p36.11)	Solute Carrier Family 9 Member A1	Autosomal Recessive	Secuence variants	Early onset of severe progressive sensorineural hearing loss and progressive cerebellar ataxia	Oculomotor Apraxia and nystagmus	[13]
SCAR 20 #616354	SNX14 (6q14.3)	Sorting Nexin 14	Autosomal Recessive	Secuence variants	Severely delayed psychomotor development with poor or absent speech, wide-based or absent gait, coarse facies, and cerebellar atrophy, hearing loss	Nystagmus	[88]
SCAR 21 #616719	SCYL1 (11q13. 1)	SCY1 Like Pseudokinase 1	Autosomal Recessive	Secuence variants	Early onset ataxia with delayed motor development, cerebellar ataxia, ataxic gait, frequent falls, steppage gait, balance difficulties, tremor, choreic movements, neurogenic stutter, intellectual disability and language impairment	Cerebellar oculomotor disturbance, saccadic pursuit, subclinical optic atrophy, upward gaze palsy, oculomotor apraxia	[89]
SCAR 22 #616948	VWA3B (2q11.2)	Von Willebrand Factor A Domain Containing 3B	Autosomal Recessive	Secuence variants	Slowly progressive adult-onset cerebellar ataxia, hyperreflexia and spasticity	Nystagmus	[90]
SCAR 23 #616949	TDP2 (6p22.3)	Tyrosyl-DNA Phosphodiesterase 2	Autosomal Recessive	Secuence variants	Epilepsy, intellectual disability, and gait ataxia	None	[91]
SCAR 24 #617133	UBA5 (3q22.1)	Ubiquitin Like Modifier Activating Enzyme 5	Autosomal Recessive	Secuence variants	Early onset of Gait and limb ataxia, dysarthria and cerebellar atrophy	Nystagmus and cataracts	[92]
SCAR 25 #617584	ATG5 (6q21)	Autophagy Related 5	Autosomal Recessive	Secuence variants	Delayed psychomotor development with delayed walking, truncal ataxia, dysmetria, low IQ and cerebellar hypoplasia	Nystagmus	[93]
SCAR 26 #617633	XRCC1 (19q13.31)	X-Ray Repair Cross Complementing 1	Autosomal Recessive	Secuence variants	Gait and limb ataxia, with dysmetria, dysdiadochokinesis, dysarthria, and dysphagia	Oculomotor apraxia with nystagmus and hypermetric saccades	[94]
SCAR 27 #618369	GDAP2 (1p12)	Ganglioside Induced Differentiation Associated Protein 2	Autosomal Recessive	Secuence variants	Progressive cerebellar ataxia, dysarthria and difficulty writing	Gaze-evoked nystagmus, jerky pursuits, and hypermetric saccades	[95]
SCAR 28 #618800	THG1L (5q33.3)	TRNA-Histidine Guanylyltransferase 1 Like	Autosomal Recessive	Secuence variants	Onset in early childhood of mildly delayed motor development, gait ataxia, incoordination of fine motor movements, and dysarthria	Horizontal gaze-evoked nystagmus, strabismus, and slow smooth pursuit	[96]
SCAR 29 #619389	VPS41 (7p14.1)	VPS41 Subunit Of HOPS Complex	Autosomal Recessive	Secuence variants	Early onset of delayed motor development, ataxic gait or inability to walk, hypotonia, variably impaired intellectual development, dysarthria, , peripheral spasticity	Nystagmus, visual impairment and optic atrophy	[97]
SCAR 30 #619405	PITRM1 (10p15.2)	Pitrilysin Metallopeptidase 1	Autosomal Recessive	Secuence variants	Childhood-onset global developmental delay with impaired intellectual development, motor dysfunction, and cerebellar ataxia	Nystagmus	[98]
SCAR 31 #619422	ATG7 (3p25.3)	Autophagy Related 7	Autosomal Recessive	Secuence variants	Global developmental delay, hypotonia, impaired intellectual and language development, ataxic gait, tremor, and dysarthria	Optic atrophy, ptosis, chronic progressive external ophthalmoplegia, retinopathy, and strabismus	[99]
SCAR 32 #619862	PRDX3 (10q26.11)	Peroxiredoxin 3	Autosomal Recessive	Secuence variants	Slowly progressive cerebellar ataxia, dysphagia and dysarthria	Oculomotor abnormalities including saccadic pursuit and hypermetric saccades	[100]
SCAR 33 #620208	RNU12 (22q13.2)	RNA, U12 Small Nuclear	Autosomal Recessive	Secuence variants	Delayed motor development apparent in infancy,ataxic gait, intention tremor, and speech delay with dysarthria	Nystagmus	[101]
SCAR 34 #613227	CA8 (8q12.1)	Carbonic Anhydrase 8	Autosomal Recessive	Secuence variants	Slowly progressive cerebellar ataxia in infancy or early childhood, motor delay with delayed walking, unsteady wide-based gait, dysarthria, dysmetria, intention tremor, and dysdiadochokinesia	Horizontal nystagmus, vertical nystagmus, abnormal pursuit, and abnormal saccades	[102]
X-Linked
SCAX 1 #302500	ATP2B3 (Xq28)	ATPase Plasma Membrane Ca2+ Transporting 3	X-Linked	Secuence variants	Delayed motor development, cerebellar ataxia,dysarthria,difficulty standing independently,action tremor,intention tremor and cerebellar atrophy	Strabismus and slow eye movements	[103,104,105]
SCAX 2 #302600	SCAX2	Spinocerebellar Ataxia, X-Linked 2	X-Linked	/	Gait ataxia, head tremor, spasticity and cerebellar atrophy	None	[104]
SCAX 3 #301790	/	Unknown	X-Linked	/	Early onset of developmental delay, cerebellar dysfunction, progressive,cerebellar ataxia, vomiting,dysmetria,intention tremor,head titubation,incoordination,lethargy,hypotonia,weakness,seizures,dementia.spasticity ,neuronal loss and gliosis and inferior olives ,cerebellar atrophy	Esotropia,pale optic disc ,optic atrophy and strabismus	[13, 105, 106]
SCAX 4 #301840	/	Unknown	X-Linked	/	Progressive ataxia, tremor and adult-onset progressive dementia	None	[107]
SCAX 5 #300703	(Xq25-q27.1)	Unknown	X-Linked	/	Delayed motor development, hypotonia, neonatal, dysarthria, ataxia and action tremor	Nystagmus	[106]
SCAX 6 #301310	ABCB7 (Xq13.3)	ATP Binding Cassette Subfamily B Member 7	X-Linked	Secuence variants	Cerebellar ataxia,delayed motor development, delayed walking, ataxic gait, poor,coordination,dysarthria,dysmetria,intention tremor,dysdiadochokinesis, cerebellar atrophy Hypochromic, microcytic anemia,pappenheimer bodies,anisocytosis	Hypometric saccades,nystagmus and strabimus	[108,109]
